# Supplementary material for: Transcriptional signatures associated with waterlogging stress responses and aerenchyma formation in barley root tissue
Source: Ann Bot. 2025 Jun 18;136(5-6):1175–91. doi: 10.1093/aob/mcaf104 (PMC12682839; doi:10.1093/aob/mcaf104)
Supplement: mcaf104_Supplementary_Data [file mcaf104_supplementary_data.zip]

Archive with 3 entries (3 files):
- aob-24822-s01.docx
- Supplemenal Tables.zip
- Supplemental Figures.zip
